# Supplementary material for: Extended Depth of Focus Two-Photon Light-Sheet Microscopy for In Vivo Fluorescence Imaging of Large Multicellular Organisms at Cellular Resolution
Source: Int J Mol Sci. 2023 Jun 15;24(12):10186. doi: 10.3390/ijms241210186 (PMC10298976; doi:10.3390/ijms241210186)
Supplement: Supplementary file 1 [file ijms-24-10186-s001.zip]

Archive with 1 entries (1 files):
- ijms-2432536-supplementary.pdf
